# Supplementary material for: Mendelian randomisation analyses find pulmonary factors mediate the effect of height on coronary artery disease
Source: Commun Biol. 2019 Mar 27;2:119. doi: 10.1038/s42003-019-0361-2 (PMC6437163; doi:10.1038/s42003-019-0361-2)
Supplement: Supplementary file 3 — Supplementary Data [file 42003_2019_361_MOESM3_ESM.xlsx]

## Sheet: Supplementary Data 1 
Supplementary Data 1. Study-specific descriptive statistics of the cohort
Descriptive characteristics
	UKBIOBANK
N	449094
Gender (F/M)	241841/207253
Age (years), Mean (SD)	56.60 (8.04)
Height (cm), Mean (SD)	168.53 (9.27)
BMI (kg/m2)	27.42 (4.78)
Systolic blood pressure (mmHg), Mean (SD)	137.819 (18.603)
Diastolic blood pressure (mmHg), Mean (SD)	82.212 (10.121)
CAD cases/controls	23755/425339
T2D cases/controls	29427/416908
Hypercholesterolemia cases/controls	44209/404885

## Sheet: Supplementary Data 2 
Supplementary Data 2a. Estimates of the Observational Relationship between Height and Cardiometabolic traits and events
Cardiometabolic events	beta	Std. Error	t value	Pr(>|t|)	OR	upper.ci	lower.ci
CAD	-0.191697	0.00678202	-28.2655	9.19111e-176	0.825557	0.836604	0.814656
T2D	-0.120161	0.00714007	-16.8291	1.49323e-63	0.886778	0.899275	0.874454
Table 2b. Estimates of the Observational Relationship between Height and Cardiometabolic events after adjustments for risk factors
CAD
	Estimate	SE	OR	uci	lci	P_value	adjustment
	-0.240096	-0.240096	0.786552	0.802033	0.77137	8.66993e-129	BMI
	-0.269503	-0.269503	0.763759	0.779651	0.74819	4.40466e-145	BP
	-0.227507	-0.227507	0.796516	0.812947	0.780418	9.88039e-106	HC
T2D
	Estimate	SE	OR	uci	lci	P_value	adjustment
	-0.0513708	-0.0513708	0.949926	0.966802	0.933345	1.0789e-08	BMI
	-0.129878	-0.129878	0.878203	0.894153	0.862537	2.06356e-45	BP
	-0.123535	-0.123535	0.883791	0.899183	0.868662	1.12519e-44	HC
CAD: Coronary Artery Disease
T2D: T2D

## Sheet: Supplementary Data 3
Supplementary Data 3a. Estimates of the association between the height Genetic score and Cardiometabolic disease
GS	OR	lower.ci	upper.ci	P value			wGS	OR	lower.ci	upper.ci	P value
CAD	0.784029	0.744749	0.82538	1.72295e-20			CAD	0.829704	0.797747	0.862941	1.20979e-20
T2D	0.907595	0.867529	0.949511	2.56405e-05			T2D	0.928727	0.891939	0.967032	0.000336134
Table 3b. Estimates of the association between height Genetic score and Cardiometabolic events after adjustments for risk factors
CAD							CAD
GS	OR	lower.ci	upper.ci	P value	adjustment		wGS	OR	lower.ci	upper.ci	P value	adjustment
	0.863345	0.832337	0.895508	3.43363e-15	BMI			0.879842	0.851546	0.909078	1.64515e-14	BMI
	0.83139	0.799825	0.864202	8.73604e-21	SBP			0.846058	0.817279	0.875851	2.86782e-21	SBP
	0.835418	0.803604	0.868491	1.10624e-19	DBP			0.85012	0.821114	0.880151	4.83477e-20	DBP
	0.870569	0.837748	0.904676	1.55727e-12	Hypercholesterolemia			0.882193	0.852396	0.913032	8.67862e-13	Hypercholesterolemia
T2D							T2D
GS	OR	lower.ci	upper.ci	P value	adjustment		GS	OR	lower.ci	upper.ci	P value	adjustment
	0.993898	0.962016	1.02684	0.712885	BMI			1.01033	0.981271	1.04025	0.490076	BMI
	0.932626	0.901801	0.964505	4.75079e-05	SBP			0.945397	0.91736	0.974291	0.000256487	SBP
	0.932942	0.901986	0.96496	5.53447e-05	DBP			0.945713	0.917559	0.974731	0.000294828	DBP
	0.952318	0.921995	0.983638	0.00308419	Hypercholesterolemia			0.965	0.937446	0.993363	0.0159295	Hypercholesterolemia
CAD: Coronary Artery Disease
T2D: T2D

## Sheet: Supplementary Table 4
Supplementary Data 4a.Two - stage analysis for Height and Cardiometabolic events
GS
Cardiometabolic Disease
	Estimate	SE	OR	uci	lci	P_value
CAD	-0.257007	0.0267697	0.773363	0.815024	0.733832	7.94354e-22
T2D	-0.102426	0.0239606	0.902645	0.946047	0.861234	1.91339e-05
wGS
Cardiometabolic Disease
	Estimate	SE	OR	uci	lci	P_value
CAD	-0.212342	0.0223957	0.808688	0.844976	0.773958	2.50925e-21
T2D	-0.0727808	0.0200648	0.929805	0.9671	0.893948	0.000286412
Supplementary Data 4b. Two stage - analysis for Height and Cardiometabolic events after adjusting for possible risk factors (BMI, BP, lipids).
GS									wGS
CAD	Estimate	SE	OR	uci	lci	P_value	Adjustment		CAD	Estimate	SE	OR	uci	lci	P_value	Adjustment
	-0.257007	0.0267697	0.773363	0.815024	0.733832	7.94354e-22	w/o			-0.212342	0.0223957	0.808688	0.844976	0.773958	2.50925e-21	w/o
	-0.220439	-0.220439	0.802166	0.845588	0.760974	2.48567e-16	BMI			-0.178888	-0.178888	0.836199	0.873904	0.800121	1.8664e-15	BMI
	-0.273626	-0.273626	0.760617	0.803912	0.719654	3.40209e-22	SBP			-0.229849	-0.229849	0.794654	0.832328	0.758685	2.33705e-22	SBP
	-0.275066	-0.275066	0.759522	0.802868	0.718516	2.63051e-22	DBP			-0.231215	-0.231215	0.793569	0.831289	0.757559	1.6905e-22	DBP
	-0.205891	-0.205891	0.813922	0.860427	0.76993	3.79581e-13	Hypercholesterolemia			-0.173526	-0.173526	0.840695	0.880659	0.802545	2.41761e-13	Hypercholesterolemia
GS									wGS
Type 2 Diabetes									Type 2 Diabetes
	Estimate	SE	OR	uci	lci	P_value	Adjustment			Estimate	SE	OR	uci	lci	P_value	Adjustment
	-0.102426	0.0239606	0.902645	0.946047	0.861234	1.91339e-05	w/o			-0.0727808	0.0200648	0.929805	0.9671	0.893948	0.000286412	w/o
	-0.010669	-0.010669	0.989388	1.03865	0.942462	0.666938	BMI			0.0132352	0.0132352	1.01332	1.05541	0.972919	0.523779	BMI
	-0.0940949	-0.0940949	0.910196	0.955998	0.866589	0.000172329	SBP			-0.0679669	-0.0679669	0.934291	0.973511	0.896652	0.00119708	SBP
	-0.102261	-0.102261	0.902794	0.948228	0.859537	4.46376e-05	DBP			-0.0756508	-0.0756508	0.92714	0.966061	0.889787	0.000311351	DBP
	-0.0725718	-0.0725718	0.929999	0.97527	0.886829	0.00276638	Hypercholesterolemia			-0.0493225	-0.0493225	0.951874	0.990507	0.914748	0.015102	Hypercholesterolemia
Supplementary Data 4c.Two - stage analysis for Height and Cardiometabolic events by gender
GS - males
Cardiometabolic Disease
	Estimate	SE	OR	uci	lci	P_value
CAD	-0.258274	0.0284845	0.772383	0.816732	0.730443	1.22124e-19
T2D	-0.104003	0.0288773	0.901222	0.953702	0.85163	0.000316309
GS - females
Cardiometabolic Disease
	Estimate	SE	OR	uci	lci	P_value
CAD	-0.199197	0.0584122	0.819388	0.918779	0.730749	0.000649154
T2D	-0.0937681	0.0402125	0.910494	0.98516	0.841487	0.0197103
wGS - males
Cardiometabolic Disease
	Estimate	SE	OR	uci	lci	P_value
CAD	-0.215792	0.024066	0.805903	0.844828	0.768772	3.05598e-19
T2D	-0.0799778	0.024425	0.923137	0.968405	0.879985	0.00105878
wGS - females
Cardiometabolic Disease
	Estimate	SE	OR	uci	lci	P_value
CAD	-0.162291	0.0484111	0.850194	0.934817	0.773232	0.000801313
T2D	-0.0576024	0.033358	0.944025	1.00781	0.884278	0.0842045
CAD: Coronary Artery Disease
T2D: T2D

## Sheet: Supplementary Data 5   
Supplementary Data 5. Estimates of the Causal Relationship between Height and Cardiometabolic Disease after excluding variants associated with possible mediators (BMI, BP, lipids).
A.all variants
GS
Cardiometabolic Disease
	Estimate	SE	OR	uci	lci	P_value
CAD	-0.257007	0.0267697	0.773363	0.815024	0.733832	7.94354e-22
T2D	-0.102426	0.0239606	0.902645	0.946047	0.861234	1.91339e-05
wGS
Cardiometabolic Disease
	Estimate	SE	OR	uci	lci	P_value
CAD	-0.212342	0.0223957	0.808688	0.844976	0.773958	2.50925e-21
T2D	-0.0727808	0.0200648	0.929805	0.9671	0.893948	0.000286412
A. excluding variants associated with BMI
GS
Cardiometabolic Disease
	Estimate	SE	OR	uci	lci	P_value
CAD	-0.248667	-0.248667	0.77984	0.829828	0.732862	4.34518e-15
T2D	-0.0997315	-0.0997315	0.90508	0.956845	0.856116	0.00044039
wGS
Cardiometabolic Disease
	Estimate	SE	OR	uci	lci	P_value
CAD	-0.216712	-0.216712	0.805162	0.848617	0.763932	6.4417e-16
T2D	-0.0786335	-0.0786335	0.924379	0.968942	0.881865	0.00106258
B. excluding variants associated with lipids
GS
Cardiometabolic Disease
	Estimate	SE	OR	uci	lci	P_value
CAD	-0.184026	-0.184026	0.831914	0.883329	0.783492	1.80281e-09
T2D	-0.0546432	-0.0546432	0.946823	0.999099	0.897282	0.0462754
wGS
Cardiometabolic Disease
	Estimate	SE	OR	uci	lci	P_value
CAD	-0.194536	-0.194536	0.823217	0.866827	0.7818	1.50806e-13
T2D	-0.0438671	-0.0438671	0.957081	1.00243	0.913784	0.0632744
C. excluding variants associated with Blood Pressure
GS
Cardiometabolic Disease
	Estimate	SE	OR	uci	lci	P_value
CAD	-0.165712	-0.165712	0.84729	0.943248	0.761094	0.0024669
T2D	-0.125672	-0.125672	0.881904	0.970783	0.801162	0.0103094
wGS
Cardiometabolic Disease
	Estimate	SE	OR	uci	lci	P_value
CAD	-0.121841	-0.121841	0.885289	0.945132	0.829236	0.000261267
T2D	-0.0694578	-0.0694578	0.9329	0.989161	0.879838	0.0200841
D. excluding variants associated with lipids, Blood Pressure
GS
Cardiometabolic Disease
	Estimate	SE	OR	uci	lci	P_value
CAD	-0.116315	-0.116315	0.890195	0.970434	0.816591	0.00825158
T2D	-0.0223542	-0.0223542	0.977894	1.05649	0.90514	0.570898
wGS
Cardiometabolic Disease
	Estimate	SE	OR	uci	lci	P_value
CAD	-0.16955	-0.16955	0.844045	0.944959	0.753907	0.00325544
T2D	-0.0920827	-0.0920827	0.91203	1.009	0.824378	0.0740707
D. excluding variants associated with BMI, lipids
GS
Cardiometabolic Disease
	Estimate	SE	OR	uci	lci	P_value
CAD	-0.19407	-0.19407	0.8236	0.887671	0.764154	3.82692e-07
T2D	-0.0461956	-0.0461956	0.954855	1.02114	0.892869	0.177342
wGS
Cardiometabolic Disease
	Estimate	SE	OR	uci	lci	P_value
CAD	-0.205055	-0.205055	0.814602	0.870121	0.762626	1.08919e-09
T2D	-0.0435974	-0.0435974	0.957339	1.01563	0.902391	0.148283
D. excluding variants associated with BMI, Blood Pressure
GS
Cardiometabolic Disease
	Estimate	SE	OR	uci	lci	P_value
CAD	-0.155639	-0.155639	0.855868	0.969497	0.755557	0.0144031
T2D	-0.13114	-0.13114	0.877095	0.980635	0.784487	0.021252
wGS
Cardiometabolic Disease
	Estimate	SE	OR	uci	lci	P_value
CAD	-0.16955	-0.16955	0.844045	0.944959	0.753907	0.00325544
T2D	-0.0920827	-0.0920827	0.91203	1.009	0.824378	0.0740707
D. excluding variants associated with BMI, lipids, Blood Pressure
GS
Cardiometabolic Disease
	Estimate	SE	OR	uci	lci	P_value
CAD	-0.0940686	-0.0940686	0.91022	1.01072	0.819716	0.0783246
T2D	-0.0559171	-0.0559171	0.945618	1.03861	0.860948	0.242658
wGS
Cardiometabolic Disease
	Estimate	SE	OR	uci	lci	P_value
CAD	-0.125386	-0.125386	0.882156	0.970449	0.801896	0.00998499
T2D	-0.0438824	-0.0438824	0.957066	1.04233	0.87878	0.313519

## Sheet: Supplementary Data 6 
Supplementary Data 6: Two-sample Mendelian randomisation analysis of the effect of height on risk of CAD. OR=Odds ratio. Results are from the Inverse-variance weighted (IVW) method, the MR-Egger regression and the Weighted Median (WM) method. Q statistic (Q) for each instrument with thresholds (5th-L1, 1st-L2, 0.19th-L3 percentile of a chi-squared with 1 degree of freedom)
OUTCOME: CAD IV: height
		IVW Model												IVW Model correcting cor(GX, GY)												Egger																		Egger 2nd weights
		N	Effect	SE	LB	UB	Wald Test	p-value	I2_100	UB_100	LB_100	p_het	Q_ivw	N	Effect	SE	LB	UB	Wald Test	p-value	I2_100	UB_100	LB_100	p_het	Q_ivw	N	Effect	SE	LB	UB	Wald Test	p-value	Effect	SE	LB	UB	Wald Test	p-value	I2_gx_100	LB_100	UB_100	p_het	Q_eg	N	Effect	SE	LB	UB	Wald Test
	all variants	827	-0.175783	0.021236	-0.217466	-0.1341	-8.2776	4.44089e-16	38.8714	47.3921	0	5.12595e-28	1351.25	827	-0.21974	0.0157666	-0.250643	-0.188837	-13.937	3.77439e-44	42.7033	46.421	0	4.2643e-36	1441.62	827	-0.144195	0.0427794	-0.228164	-0.0602257	-3.37066	0.000784724	-0.000903641	0.0010623	-0.00298878	0.00118149	-0.850643	0.395215	97.504	217.848	66.8801	2.24927e-36	1443.28	827	-0.148708	0.0415654	-0.230294	-0.0671213	-3.57768
exclude Q>L3	remove outliers based on Q statistics	806	-0.167502	0.0191902	-0.20517	-0.129833	-8.72853	0	23.8137	56.7008	5606.47	4.96396e-09	1056.62	806	-0.205728	0.0160422	-0.23717	-0.174285	-12.8242	1.20075e-37	27.5025	53.5658	0	4.13433e-12	1110.38	806	-0.168663	0.0384806	-0.244198	-0.0931289	-4.38307	1.3254e-05	3.31734e-05	0.000952504	-0.00183651	0.00190286	0.0348276	0.972226	97.5063	214.408	67.1502	1.52844e-12	1116.23	806	-0.17311	0.0377138	-0.24714	-0.0990813	-4.59011
exclude Q>L2		783	-0.163762	0.0180886	-0.19927	-0.128254	-9.05332	0	12.3941	71.5564	172.52	0.0035495	892.634	783	-0.197161	0.0162909	-0.229091	-0.165231	-12.1025	1.02453e-33	15.6733	66.4773	224.207	0.000245132	927.345	783	-0.172063	0.0363962	-0.243509	-0.100617	-4.7275	2.69632e-06	0.000236654	0.000900182	-0.00153041	0.00200372	0.262896	0.7927	97.4719	199.269	68.4379	0.000143688	932.484	783	-0.174654	0.0358053	-0.24494	-0.104368	-4.87788
exclude Q>L1		736	-0.162278	0.0170335	-0.195719	-0.128838	-9.52702	0	0	138.411	77.824	0.964029	667.518	736	-0.189314	0.0168543	-0.222349	-0.15628	-11.2324	2.82743e-29	0	122.31	84.4245	0.880057	690.213	736	-0.176257	0.0341472	-0.243294	-0.109219	-5.16167	3.15425e-07	0.000399178	0.000845175	-0.00126007	0.00205843	0.472303	0.636851	97.4748	194.245	68.9581	0.852919	693.892	736	-0.175818	0.0344572	-0.243464	-0.108172	-5.1025
[truncated: 24 more columns]

## Sheet: Supplementary Data 7
Supplementary Data 7: Two-sample Mendelian randomisation Analysis of the effect of height on risk of CAD with the 827 height-associated variants . Results are from the Mode-based estimate (MBE) approach.
OUTCOME: CAD, IV: height
A. all variants
Method	φ	Estimate	SE	CI_low	CI_upp	P	OR	LCI	UCI
Simple	1	-0.350922	0.0911336	-0.529541	-0.172303	0.000126921	0.704039	0.588875	0.841724
Weighted	1	-0.192136	0.0600161	-0.309765	-0.0745064	0.0014199	0.825195	0.733619	0.928202
Simple (ΝΟΜΕ)	1	-0.350922	0.093758	-0.534684	-0.16716	0.000194544	0.704039	0.585854	0.846064
Weighted (ΝΟΜΕ)	1	-0.192136	0.0594468	-0.30865	-0.0756223	0.00127771	0.825195	0.734438	0.927166
B. variants not associated with BMI
Method	φ	Estimate	SE	CI_low	CI_upp	P	OR	LCI	UCI
Simple	1	-0.22808	0.104826	-0.433536	-0.0226246	0.0299494	0.79606	0.648213	0.977629
Weighted	1	-0.22808	0.0718056	-0.368816	-0.0873437	0.00156579	0.79606	0.691552	0.916362
Simple (ΝΟΜΕ)	1	-0.22808	0.104995	-0.433867	-0.0222929	0.0302141	0.79606	0.647998	0.977954
Weighted (ΝΟΜΕ)	1	-0.22808	0.0722043	-0.369598	-0.0865622	0.00166154	0.79606	0.691012	0.917079
B. variants not associated with BP
Method	φ	Estimate	SE	CI_low	CI_upp	P	OR	LCI	UCI
Simple	1	-0.379708	0.131954	-0.638334	-0.121083	0.00428288	0.684061	0.528172	0.88596
Weighted	1	-0.00622803	0.0920507	-0.186644	0.174188	0.946101	0.993791	0.829739	1.19028
Simple (ΝΟΜΕ)	1	-0.379708	0.134993	-0.64429	-0.115126	0.00522165	0.684061	0.525035	0.891253
Weighted (ΝΟΜΕ)	1	-0.00622803	0.0923224	-0.187177	0.174721	0.946259	0.993791	0.829297	1.19091
B. variants not associated with lipids
Method	φ	Estimate	SE	CI_low	CI_upp	P	OR	LCI	UCI
Simple	1	-0.32259	0.105443	-0.529255	-0.115925	0.00233704	0.72427	0.589043	0.890542
Weighted	1	-0.290687	0.0667509	-0.421517	-0.159858	1.6164e-05	0.747749	0.656051	0.852265
Simple (ΝΟΜΕ)	1	-0.32259	0.107343	-0.532979	-0.112202	0.00278705	0.72427	0.586854	0.893864
Weighted (ΝΟΜΕ)	1	-0.290687	0.0690775	-0.426077	-0.155298	3.05279e-05	0.747749	0.653066	0.85616
In models NOME we assume that NOME assumption is valid.
φ=1

## Sheet: Supplementary Data 8 
Supplementary Data 8 : Two- sample Mendelian randomisation analysis of the effect of height on risk of CAD and T2D with the height-associated variants. Results are from the GSMR (Generalised Summary-data-based Mendelian randomisation)and MR-PRESSO aproaches.
A. OUTCOME:CAD IV: height
Method	Estimate	SE	OR	P	CI_low	CI_upp
GSMR	-0.163589	0.0172821	0.849091	2.9131e-21	0.820811	0.878345
	Estimate	Sd	T-stat	P-value
MR-PRESSO-Raw	-0.175313	0.0212394	-8.25412	6.04036e-16
MR-PRESSO-Outlier Corrected	-0.177255	0.0194983	-9.09077	7.45292e-19
B. OUTCOME:T2D IV: height
Method	Estimate	SE	OR	P	CI_low	CI_upp
GSMR	0.0190769	0.0237547	1.01926	0.42193	0.972892	1.06784
	Estimate	Sd	T-stat	P-value
MR-PRESSO-Raw	-0.0648189	0.0254807	-2.54384	0.0111532
MR-PRESSO-Outlier Corrected	-0.0724033	0.0210598	-3.43798	0.000618095

## Sheet: Supplementary Data 9 
Supplementary Data 9: Two-sample Mendelian randomisation analysis of the effect of height on risk of CAD after removing variants nominally associatd with BMI. OR=Odds ratio. Results are from the Inverse-variance weighted (IVW) method, the MR- Egger regression and the Weighted Median (WM) method. Q statistic for each instrument with thresholds (5th, 1st, 0.19th percentile of a chi-squared with 1 d…
OUTCOME: CAD IV: height
		IVW Model												IVW Model correcting cor(GX, GY)												Egger																		Egger 2nd weights
		N	Effect	SE	LB	UB	Wald Test	p-value	I2_100	UB_100	LB_100	p_het	Q_ivw	N	Effect	SE	LB	UB	Wald Test	p-value	I2_100	UB_100	LB_100	p_het	Q_ivw	N	Effect	SE	LB	UB	Wald Test	p-value	Effect	SE	LB	UB	Wald Test	p-value	I2_gx_100	LB_100	UB_100	p_het	Q_eg	N	Effect	SE	LB	UB	Wald Test
	all variants	617	-0.189678	0.0247848	-0.238351	-0.141005	-7.65302	7.59393e-14	32.3906	52.2392	0	8.74237e-14	911.116	617	-0.245595	0.0193758	-0.283572	-0.207619	-12.6754	8.0988e-37	37.3327	49.8067	0	2.51438e-19	982.969	617	-0.206898	0.0514132	-0.307865	-0.105931	-4.02422	6.42911e-05	0.000458576	0.00119933	-0.00189669	0.00281385	0.382362	0.702325	96.9809	94.2678	106.465	2.89864e-20	993.016	617	-0.207453	0.0503403	-0.306312	-0.108593	-4.12101
exclude Q>L3	remove outliers based on Q statistics	605	-0.180595	0.0235467	-0.226839	-0.134352	-7.66966	6.92779e-14	22.2317	60.4532	483.547	2.33254e-06	776.666	605	-0.231977	0.0197628	-0.270712	-0.193242	-11.7381	8.13332e-32	26.1196	56.8269	0	1.35809e-08	817.538	605	-0.231614	0.0486474	-0.327153	-0.136075	-4.76108	2.41384e-06	0.00134912	0.0011258	-0.000861839	0.00356008	1.19837	0.231244	96.9433	90.9179	111.053	2.75653e-09	827.967	605	-0.233358	0.0476763	-0.32699	-0.139726	-4.89464
exclude Q>L2		588	-0.163594	0.0221291	-0.207056	-0.120133	-7.39274	4.98268e-13	10.0055	77.5117	142.762	0.0316094	652.262	588	-0.207907	0.0201148	-0.247332	-0.168482	-10.336	4.84241e-25	13.5677	71.6263	172.826	0.00494877	679.144	588	-0.196022	0.0460742	-0.286512	-0.105531	-4.25449	2.43895e-05	0.000852984	0.00106292	-0.00123461	0.00294057	0.802494	0.422593	96.8614	87.1608	117.116	0.00258561	686.277	588	-0.195224	0.045352	-0.284296	-0.106152	-4.30463
exclude Q>L1		554	-0.166978	0.0212143	-0.208648	-0.125308	-7.87101	1.86517e-14	0	148.42	74.6399	0.978877	487.556	554	-0.203001	0.0209256	-0.244015	-0.161986	-9.70105	2.98413e-22	0	126.515	82.4349	0.901873	510.492	554	-0.19354	0.0442623	-0.280483	-0.106597	-4.37257	1.46792e-05	0.000692444	0.0010127	-0.00129678	0.00268166	0.683759	0.494414	96.7707	82.4106	126.569	0.868666	514.974	554	-0.192565	0.0447805	-0.280526	-0.104604	-4.30021
																											0.813103
[truncated: 19 more columns]

## Sheet: Supplementary Data 10  
Supplementary Data 10: Two-sample Mendelian randomisation analysis of the effect of height on risk of CAD after removing variants nominally associatd with any Blood pressure Trait (SBP,DBP,PP). OR=Odds ratio. Results are from the Inverse-variance weighted (IVW) method, the MR-Egger regression and the Weighted Median (WM) method. Q statistic for each instrument with thresholds (5th, 1st, 0.19th pe…
OUTCOME: CAD , IV: height
		IVW Model												IVW Model correcting cor(GX, GY)												Egger																		Egger 2nd weights
		N	Effect	SE	LB	UB	Wald Test	p-value	I2_100	UB_100	LB_100	p_het	Q_ivw	N	Effect	SE	LB	UB	Wald Test	p-value	I2_100	UB_100	LB_100	p_het	Q_ivw	N	Effect	SE	LB	UB	Wald Test	p-value	Effect	SE	LB	UB	Wald Test	p-value	I2_gx_100	LB_100	UB_100	p_het	Q_eg	N	Effect	SE	LB	UB	Wald Test
	all variants	314	-0.167947	0.0337986	-0.234448	-0.101446	-4.96905	1.10945e-06	26.5007	61.2591	502.585	2.19516e-05	425.855	314	-0.175058	0.0279557	-0.229852	-0.120265	-6.26199	3.80102e-10	27.0469	60.8058	576.589	1.39659e-05	429.043	314	-0.152189	0.0728026	-0.295435	-0.0089429	-2.09043	0.0373879	-0.000408524	0.00167099	-0.00369635	0.0028793	-0.244481	0.807019	96.8211	79.2806	134.001	1.20759e-05	428.888	314	-0.153525	0.0708751	-0.292978	-0.0140711	-2.16613
exclude Q>L3	remove outliers based on Q statistics	310	-0.156896	0.0317943	-0.219457	-0.0943355	-4.93472	1.31448e-06	18.0632	69.8317	190.477	0.00483132	377.12	310	-0.161909	0.0280746	-0.216935	-0.106883	-5.7671	8.06484e-09	18.5355	69.2787	196.228	0.00385384	379.306	310	-0.131951	0.0683471	-0.266437	0.00253553	-1.9306	0.0544505	-0.000648397	0.00157201	-0.00374164	0.00244484	-0.412463	0.680287	96.8458	80.5192	130.861	0.00351539	379.075	310	-0.139388	0.0672519	-0.271719	-0.00705652	-2.07262
exclude Q>L2		308	-0.150264	0.0314024	-0.212056	-0.0884731	-4.78512	2.65926e-06	14.7668	74.0111	159.472	0.019686	360.188	308	-0.153243	0.0282889	-0.20869	-0.097797	-5.41708	6.05814e-08	15.1896	73.4522	162.693	0.0167788	361.984	308	-0.101713	0.0676696	-0.23487	0.0314433	-1.50309	0.133848	-0.00125528	0.00154956	-0.00430442	0.00179386	-0.81009	0.418518	96.8144	78.4784	136.138	0.0163127	361.21	308	-0.109629	0.0665819	-0.240645	0.0213878	-1.64652
exclude Q>L1		289	-0.152431	0.0291325	-0.20977	-0.0950909	-5.23231	3.22866e-07	0	116.89	87.266	0.78541	268.799	289	-0.158522	0.0291634	-0.215682	-0.101361	-5.43564	5.46006e-08	0	115.41	88.1328	0.767275	270.193	289	-0.130405	0.0630163	-0.254438	-0.00637227	-2.06939	0.0394048	-0.000570225	0.00144663	-0.00341758	0.00227713	-0.394173	0.693746	96.799	77.505	138.831	0.757348	269.961	289	-0.1322	0.0635908	-0.257363	-0.00703651	-2.07892
[truncated: 19 more columns]

[truncated: 27 more sheets: Supplementary Data 11  , Supplementary Data 12, Supplementary Data 13, Supplementary Data 14, Supplementary Data 15 , Supplementary Data 16, Supplementary Data 17  , Supplementary Data 18 , Supplementary Data 19  , Supplementary Data 20   , Supplementary Data 21   , Supplementary Data 22   , Supplementary Data 23   , Supplementary Data 24    , Supplementary Data 25   , Supplementary Data 26, Supplementary Data 27 , Supplementary Data 28, Supplementary Data 29  , Supplementary Data 30    …]
